# Supplementary material for: Predictors of Splenectomy Response in Immune Thrombocytopenia: A Multicentric Italian Study
Source: J Clin Med. 2024 Dec 25;14(1):30. doi: 10.3390/jcm14010030 (PMC11722461; doi:10.3390/jcm14010030)
Supplement: Supplementary file 1 [file jcm-14-00030-s001.zip]

Archive with 1 entries (1 files):
- jcm-3330300-supplementary.pdf
